# Supplementary material for: Microwave Plasma Pencil for Surface Treatment: Numerical Study of Electromagnetic Radiation and Experimental Verification
Source: Materials (Basel). 2024 Sep 4;17(17):4369. doi: 10.3390/ma17174369 (PMC11395898; doi:10.3390/ma17174369)
Supplement: Supplementary file 1 [file materials-17-04369-s001.zip]

Archive with 1 entries (1 files):
- materials-3160589-supplementary.pdf
